# Supplementary material for: LinkedIn to Get In: embedding learning activities to support student career development through online professional networking
Source: Access Microbiol. 2026 Jan 14;8(1):001125.v3. doi: 10.1099/acmi.0.001125.v3 (PMC12804344; doi:10.1099/acmi.0.001125.v3)
Supplement: Uncited Supplementary Material 1. [file acmi-8-01125-s001.xls]

## Sheet: Pre-questionnaire
1. I acknowledge that I have read the attached Participant Information Sheet and Privacy Notice, and I agree to participate in this study.	2. Please tick all of the boxes below to indicate your consent.	3. Do you currently use LinkedIn?	4. What benefits do you think are offered by a LinkedIn account?	4. analysed data	5. How confident are you in using LinkedIn for networking?	6. In what ways would you feel comfortable contributing to a closed UoG degree-specific group?
Yes	I confirm that I have read and understood the Participant Information Sheet version 2 dated 17/09/2021.,I confirm that I have read and understood the Privacy Notice version 2 dated 17/09/2021.,I have had the opportunity to think about the information and ask questions, and I understand the answers I have been given.,I understand that my participation is voluntary and that I am free to withdraw at…	Yes very actively	See job postings Recruiters can see experience	Jobs	Somewhat confident	Liking/sharing other's posts,Commenting on other's posts,Writing your own posts
Yes	I confirm that I have read and understood the Participant Information Sheet version 2 dated 17/09/2021.,I confirm that I have read and understood the Privacy Notice version 2 dated 17/09/2021.,I have had the opportunity to think about the information and ask questions, and I understand the answers I have been given.,I understand that my participation is voluntary and that I am free to withdraw at…	Yes I have an account but I'm not active	Easy to seek jobs	Jobs	Neutral	Liking/sharing other's posts,Commenting on other's posts
Yes	I confirm that I have read and understood the Participant Information Sheet version 2 dated 17/09/2021.,I confirm that I have read and understood the Privacy Notice version 2 dated 17/09/2021.,I have had the opportunity to think about the information and ask questions, and I understand the answers I have been given.,I understand that my participation is voluntary and that I am free to withdraw at…	No, I've never heard of it	different information	Information	Not confident	Liking/sharing other's posts,Commenting on other's posts,Writing your own posts
Yes	I confirm that I have read and understood the Participant Information Sheet version 2 dated 17/09/2021.,I confirm that I have read and understood the Privacy Notice version 2 dated 17/09/2021.,I have had the opportunity to think about the information and ask questions, and I understand the answers I have been given.,I understand that my participation is voluntary and that I am free to withdraw at…	No but I’ve heard of it	Networking	Networking	Very not confident	Liking/sharing other's posts
Yes	I confirm that I have read and understood the Participant Information Sheet version 2 dated 17/09/2021.,I confirm that I have read and understood the Privacy Notice version 2 dated 17/09/2021.,I have had the opportunity to think about the information and ask questions, and I understand the answers I have been given.,I understand that my participation is voluntary and that I am free to withdraw at…	Yes I have an account but I'm not active			Very not confident	Liking/sharing other's posts
Yes	I confirm that I have read and understood the Participant Information Sheet version 2 dated 17/09/2021.,I confirm that I have read and understood the Privacy Notice version 2 dated 17/09/2021.,I have had the opportunity to think about the information and ask questions, and I understand the answers I have been given.,I understand that my participation is voluntary and that I am free to withdraw at…	Yes I have an account but I'm not active	Option to reach out to people	Networking	Neutral	Liking/sharing other's posts
Yes	I confirm that I have read and understood the Participant Information Sheet version 2 dated 17/09/2021.,I confirm that I have read and understood the Privacy Notice version 2 dated 17/09/2021.,I have had the opportunity to think about the information and ask questions, and I understand the answers I have been given.,I understand that my participation is voluntary and that I am free to withdraw at…	Yes I have an account but I'm not active	The ability to connect with others in your field of study and access further opportunities unavailable elsewhere.	Networking, opportunities	Very not confident	Liking/sharing other's posts,Commenting on other's posts
Yes	I confirm that I have read and understood the Participant Information Sheet version 2 dated 17/09/2021.,I confirm that I have read and understood the Privacy Notice version 2 dated 17/09/2021.,I have had the opportunity to think about the information and ask questions, and I understand the answers I have been given.,I understand that my participation is voluntary and that I am free to withdraw at…	No but I’ve heard of it	Job opportunities experience	Jobs, opportunities, experience	Neutral	Liking/sharing other's posts,Commenting on other's posts
Yes	I confirm that I have read and understood the Participant Information Sheet version 2 dated 17/09/2021.,I confirm that I have read and understood the Privacy Notice version 2 dated 17/09/2021.,I have had the opportunity to think about the information and ask questions, and I understand the answers I have been given.,I understand that my participation is voluntary and that I am free to withdraw at…	No but I’ve heard of it	Access to employers	Jobs	Not confident	Liking/sharing other's posts
Yes	I confirm that I have read and understood the Participant Information Sheet version 2 dated 17/09/2021.,I confirm that I have read and understood the Privacy Notice version 2 dated 17/09/2021.,I have had the opportunity to think about the information and ask questions, and I understand the answers I have been given.,I understand that my participation is voluntary and that I am free to withdraw at…	Yes I have an account but I'm not active	searching with different aspects of the work	Jobs	Somewhat confident	Liking/sharing other's posts,Commenting on other's posts,Writing your own posts
Yes	I confirm that I have read and understood the Participant Information Sheet version 2 dated 17/09/2021.,I confirm that I have read and understood the Privacy Notice version 2 dated 17/09/2021.,I have had the opportunity to think about the information and ask questions, and I understand the answers I have been given.,I understand that my participation is voluntary and that I am free to withdraw at…	Yes I have an account but I'm not active	connections with other people/companies	Networking	Very not confident	Liking/sharing other's posts,Commenting on other's posts
Yes	I confirm that I have read and understood the Participant Information Sheet version 2 dated 17/09/2021.,I confirm that I have read and understood the Privacy Notice version 2 dated 17/09/2021.,I have had the opportunity to think about the information and ask questions, and I understand the answers I have been given.,I understand that my participation is voluntary and that I am free to withdraw at…	Yes I have an account but I'm not active	Networking opportunities	Networking, opportunities	Very not confident	Liking/sharing other's posts
Yes	I confirm that I have read and understood the Participant Information Sheet version 2 dated 17/09/2021.,I confirm that I have read and understood the Privacy Notice version 2 dated 17/09/2021.,I have had the opportunity to think about the information and ask questions, and I understand the answers I have been given.,I understand that my participation is voluntary and that I am free to withdraw at…	Yes I have an account but I'm not active	It allows you to see current job posts available	Jobs	Neutral	Liking/sharing other's posts
Yes	I confirm that I have read and understood the Participant Information Sheet version 2 dated 17/09/2021.,I confirm that I have read and understood the Privacy Notice version 2 dated 17/09/2021.,I have had the opportunity to think about the information and ask questions, and I understand the answers I have been given.,I understand that my participation is voluntary and that I am free to withdraw at…	Yes I have an account but I'm not active	A chance to connect Find job offers	Networking, jobs	Very not confident	Liking/sharing other's posts
Yes	I confirm that I have read and understood the Participant Information Sheet version 2 dated 17/09/2021.,I confirm that I have read and understood the Privacy Notice version 2 dated 17/09/2021.,I have had the opportunity to think about the information and ask questions, and I understand the answers I have been given.,I understand that my participation is voluntary and that I am free to withdraw at…	Yes I have an account but I'm not active	Allows you to make connections with fellow people in your field of work and organisations Allows employers to view your skills and experiences, allowing them to assess if you are right for them	Networking, jobs	Somewhat confident	Liking/sharing other's posts,Commenting on other's posts
Yes	I confirm that I have read and understood the Participant Information Sheet version 2 dated 17/09/2021.,I confirm that I have read and understood the Privacy Notice version 2 dated 17/09/2021.,I have had the opportunity to think about the information and ask questions, and I understand the answers I have been given.,I understand that my participation is voluntary and that I am free to withdraw at…	Yes very actively	Networking Seeing job posting Information regarding topics of interest	Networking, jobs, information	Very confident
Yes	I confirm that I have read and understood the Participant Information Sheet version 2 dated 17/09/2021.,I confirm that I have read and understood the Privacy Notice version 2 dated 17/09/2021.,I have had the opportunity to think about the information and ask questions, and I understand the answers I have been given.,I understand that my participation is voluntary and that I am free to withdraw at…	Yes I have an account but I'm not active	Job opportunity notifications	Jobs, opportunities	Not confident	Commenting on other's posts
Yes	I confirm that I have read and understood the Participant Information Sheet version 2 dated 17/09/2021.,I confirm that I have read and understood the Privacy Notice version 2 dated 17/09/2021.,I have had the opportunity to think about the information and ask questions, and I understand the answers I have been given.,I understand that my participation is voluntary and that I am free to withdraw at…	Yes I have an account but I'm not active			Neutral	Liking/sharing other's posts,Commenting on other's posts,Writing your own posts
Yes	I confirm that I have read and understood the Participant Information Sheet version 2 dated 17/09/2021.,I confirm that I have read and understood the Privacy Notice version 2 dated 17/09/2021.,I have had the opportunity to think about the information and ask questions, and I understand the answers I have been given.,I understand that my participation is voluntary and that I am free to withdraw at…	Yes I have an account but I'm not active	Networking and job-finding in a professional environment	Networking, jobs	Neutral	Liking/sharing other's posts
Yes	I confirm that I have read and understood the Participant Information Sheet version 2 dated 17/09/2021.,I confirm that I have read and understood the Privacy Notice version 2 dated 17/09/2021.,I have had the opportunity to think about the information and ask questions, and I understand the answers I have been given.,I understand that my participation is voluntary and that I am free to withdraw at…	No but I’ve heard of it	Connectivity with various industries and individuals working within specific fields	Networking	Very not confident
Yes	I confirm that I have read and understood the Participant Information Sheet version 2 dated 17/09/2021.,I confirm that I have read and understood the Privacy Notice version 2 dated 17/09/2021.,I have had the opportunity to think about the information and ask questions, and I understand the answers I have been given.,I understand that my participation is voluntary and that I am free to withdraw at…	Yes I have an account but I'm not active	access to many job opportunities that I may have not known about before	Jobs, opportunities	Very not confident	Liking/sharing other's posts
Yes	I confirm that I have read and understood the Participant Information Sheet version 2 dated 17/09/2021.,I confirm that I have read and understood the Privacy Notice version 2 dated 17/09/2021.,I have had the opportunity to think about the information and ask questions, and I understand the answers I have been given.,I understand that my participation is voluntary and that I am free to withdraw at…	Yes I have an account but I'm not active	We can find job opportunities and connections via this network.	Jobs, opportunities, networking	Neutral	Liking/sharing other's posts,Writing your own posts
Yes	I confirm that I have read and understood the Participant Information Sheet version 2 dated 17/09/2021.,I confirm that I have read and understood the Privacy Notice version 2 dated 17/09/2021.,I have had the opportunity to think about the information and ask questions, and I understand the answers I have been given.,I understand that my participation is voluntary and that I am free to withdraw at…	Yes I have an account but I'm not active	It's a well-used and therefore well-informed way to network with connections from all levels of study and work	Networking	Neutral	Liking/sharing other's posts,Commenting on other's posts,Writing your own posts
Yes	I confirm that I have read and understood the Participant Information Sheet version 2 dated 17/09/2021.,I confirm that I have read and understood the Privacy Notice version 2 dated 17/09/2021.,I have had the opportunity to think about the information and ask questions, and I understand the answers I have been given.,I understand that my participation is voluntary and that I am free to withdraw at…	Yes I have an account but I'm not active	More connected to the students network	Networking	Neutral	Liking/sharing other's posts,Commenting on other's posts
Yes	I confirm that I have read and understood the Participant Information Sheet version 2 dated 17/09/2021.,I confirm that I have read and understood the Privacy Notice version 2 dated 17/09/2021.,I have had the opportunity to think about the information and ask questions, and I understand the answers I have been given.,I understand that my participation is voluntary and that I am free to withdraw at…	Yes very actively	able to apply for jobs	Jobs	Not confident	Liking/sharing other's posts
Yes	I confirm that I have read and understood the Participant Information Sheet version 2 dated 17/09/2021.,I confirm that I have read and understood the Privacy Notice version 2 dated 17/09/2021.,I have had the opportunity to think about the information and ask questions, and I understand the answers I have been given.,I understand that my participation is voluntary and that I am free to withdraw at…	No but I’ve heard of it	connecting with employers	Networking, jobs	Neutral	Liking/sharing other's posts
Yes	I confirm that I have read and understood the Participant Information Sheet version 2 dated 17/09/2021.,I confirm that I have read and understood the Privacy Notice version 2 dated 17/09/2021.,I have had the opportunity to think about the information and ask questions, and I understand the answers I have been given.,I understand that my participation is voluntary and that I am free to withdraw at…	Yes I have an account but I'm not active	Networking opportunities with alumni and other people working in a certain field	Networking	Very not confident	Commenting on other's posts
Yes	I confirm that I have read and understood the Participant Information Sheet version 2 dated 17/09/2021.,I confirm that I have read and understood the Privacy Notice version 2 dated 17/09/2021.,I have had the opportunity to think about the information and ask questions, and I understand the answers I have been given.,I understand that my participation is voluntary and that I am free to withdraw at…	No but I’ve heard of it	Connect with potential employers	Networking, jobs	Very not confident	Liking/sharing other's posts
Yes	I confirm that I have read and understood the Participant Information Sheet version 2 dated 17/09/2021.,I confirm that I have read and understood the Privacy Notice version 2 dated 17/09/2021.,I have had the opportunity to think about the information and ask questions, and I understand the answers I have been given.,I understand that my participation is voluntary and that I am free to withdraw at…	Yes I have an account but I'm not active	Easier to apply for jobs that are not widely advertised Connect with others in your field	Networking, jobs	Neutral	Liking/sharing other's posts,Commenting on other's posts
Yes	I confirm that I have read and understood the Participant Information Sheet version 2 dated 17/09/2021.,I confirm that I have read and understood the Privacy Notice version 2 dated 17/09/2021.,I have had the opportunity to think about the information and ask questions, and I understand the answers I have been given.,I understand that my participation is voluntary and that I am free to withdraw at…	Yes I have an account but I'm not active	Easy connectability, easier to find jobs, easier to reach out to employers	Networking, jobs	Neutral	Liking/sharing other's posts
Yes	I confirm that I have read and understood the Participant Information Sheet version 2 dated 17/09/2021.,I confirm that I have read and understood the Privacy Notice version 2 dated 17/09/2021.,I have had the opportunity to think about the information and ask questions, and I understand the answers I have been given.,I understand that my participation is voluntary and that I am free to withdraw at…	Yes I have an account but I'm not active	Networking Professional advice for students	Networking, information	Very not confident	Liking/sharing other's posts
Yes	I confirm that I have read and understood the Participant Information Sheet version 2 dated 17/09/2021.,I confirm that I have read and understood the Privacy Notice version 2 dated 17/09/2021.,I have had the opportunity to think about the information and ask questions, and I understand the answers I have been given.,I understand that my participation is voluntary and that I am free to withdraw at…	Yes I have an account but I'm not active	Networking, job hunting	Networking, jobs	Somewhat confident	Liking/sharing other's posts
Yes	I confirm that I have read and understood the Participant Information Sheet version 2 dated 17/09/2021.,I confirm that I have read and understood the Privacy Notice version 2 dated 17/09/2021.,I have had the opportunity to think about the information and ask questions, and I understand the answers I have been given.,I understand that my participation is voluntary and that I am free to withdraw at…	Yes very actively	Networking	Networking	Somewhat confident	Liking/sharing other's posts
Yes	I confirm that I have read and understood the Participant Information Sheet version 2 dated 17/09/2021.,I confirm that I have read and understood the Privacy Notice version 2 dated 17/09/2021.,I have had the opportunity to think about the information and ask questions, and I understand the answers I have been given.,I understand that my participation is voluntary and that I am free to withdraw at…	Yes I have an account but I'm not active	Networking, job opportunities	Networking, jobs	Not confident	Liking/sharing other's posts
Yes	I confirm that I have read and understood the Participant Information Sheet version 2 dated 17/09/2021.,I confirm that I have read and understood the Privacy Notice version 2 dated 17/09/2021.,I have had the opportunity to think about the information and ask questions, and I understand the answers I have been given.,I understand that my participation is voluntary and that I am free to withdraw at…	No but I’ve heard of it	Job opportunities	Jobs, opportunities	Neutral	Liking/sharing other's posts,Commenting on other's posts
Yes	I confirm that I have read and understood the Participant Information Sheet version 2 dated 17/09/2021.,I confirm that I have read and understood the Privacy Notice version 2 dated 17/09/2021.,I have had the opportunity to think about the information and ask questions, and I understand the answers I have been given.,I understand that my participation is voluntary and that I am free to withdraw at…	No but I’ve heard of it	Job opportunities	Jobs, opportunities	Somewhat confident	Liking/sharing other's posts,Commenting on other's posts,Writing your own posts
Yes	I confirm that I have read and understood the Participant Information Sheet version 2 dated 17/09/2021.,I confirm that I have read and understood the Privacy Notice version 2 dated 17/09/2021.,I have had the opportunity to think about the information and ask questions, and I understand the answers I have been given.,I understand that my participation is voluntary and that I am free to withdraw at…	Yes I have an account but I'm not active	Jobs Networking	Networking, jobs	Somewhat confident	Liking/sharing other's posts
Yes	I confirm that I have read and understood the Participant Information Sheet version 2 dated 17/09/2021.,I confirm that I have read and understood the Privacy Notice version 2 dated 17/09/2021.,I have had the opportunity to think about the information and ask questions, and I understand the answers I have been given.,I understand that my participation is voluntary and that I am free to withdraw at…	Yes I have an account but I'm not active	The lessons on LinkedIn, forming networks with previous teachers and connecting with future companies	LinkedIn Learning, networking, jobs	Somewhat confident	Liking/sharing other's posts
Yes	I confirm that I have read and understood the Participant Information Sheet version 2 dated 17/09/2021.,I confirm that I have read and understood the Privacy Notice version 2 dated 17/09/2021.,I have had the opportunity to think about the information and ask questions, and I understand the answers I have been given.,I understand that my participation is voluntary and that I am free to withdraw at…	Yes very actively	Creating a work experience portfolio	Portfolio	Very confident	Commenting on other's posts
Yes	I confirm that I have read and understood the Participant Information Sheet version 2 dated 17/09/2021.,I confirm that I have read and understood the Privacy Notice version 2 dated 17/09/2021.,I have had the opportunity to think about the information and ask questions, and I understand the answers I have been given.,I understand that my participation is voluntary and that I am free to withdraw at…	Yes I have an account but I'm not active	Getting in contact with people you could potentially work with.	Networking, jobs	Not confident	Liking/sharing other's posts,Commenting on other's posts
Yes	I confirm that I have read and understood the Participant Information Sheet version 2 dated 17/09/2021.,I confirm that I have read and understood the Privacy Notice version 2 dated 17/09/2021.,I have had the opportunity to think about the information and ask questions, and I understand the answers I have been given.,I understand that my participation is voluntary and that I am free to withdraw at…	Yes I have an account but I'm not active	It helps to find job opportunities in companies.	Jobs, opportunities	Neutral	Liking/sharing other's posts
Yes	I confirm that I have read and understood the Participant Information Sheet version 2 dated 17/09/2021.,I confirm that I have read and understood the Privacy Notice version 2 dated 17/09/2021.,I have had the opportunity to think about the information and ask questions, and I understand the answers I have been given.,I understand that my participation is voluntary and that I am free to withdraw at…	Yes I have an account but I'm not active	Networking Advice Professional presentation of yourself	Jobs, opportunities	Very not confident	Liking/sharing other's posts
Yes	I confirm that I have read and understood the Participant Information Sheet version 2 dated 17/09/2021.,I confirm that I have read and understood the Privacy Notice version 2 dated 17/09/2021.,I have had the opportunity to think about the information and ask questions, and I understand the answers I have been given.,I understand that my participation is voluntary and that I am free to withdraw at…	No but I’ve heard of it			Very not confident	Liking/sharing other's posts,Commenting on other's posts
Yes	I confirm that I have read and understood the Participant Information Sheet version 2 dated 17/09/2021.,I confirm that I have read and understood the Privacy Notice version 2 dated 17/09/2021.,I have had the opportunity to think about the information and ask questions, and I understand the answers I have been given.,I understand that my participation is voluntary and that I am free to withdraw at…	Yes I have an account but I'm not active	networking	Networking	Not confident	Liking/sharing other's posts
Yes	I confirm that I have read and understood the Participant Information Sheet version 2 dated 17/09/2021.,I confirm that I have read and understood the Privacy Notice version 2 dated 17/09/2021.,I have had the opportunity to think about the information and ask questions, and I understand the answers I have been given.,I understand that my participation is voluntary and that I am free to withdraw at…	Yes I have an account but I'm not active	connections to people in your industry and jobs	Networking, jobs	Not confident	Liking/sharing other's posts
Yes	I confirm that I have read and understood the Participant Information Sheet version 2 dated 17/09/2021.,I confirm that I have read and understood the Privacy Notice version 2 dated 17/09/2021.,I have had the opportunity to think about the information and ask questions, and I understand the answers I have been given.,I understand that my participation is voluntary and that I am free to withdraw at…	No but I’ve heard of it	Can connect with other people in your field of work, can look at different types of jobs, can find new companies	Networking, jobs	Very not confident	Liking/sharing other's posts

## Sheet: Post-questionnaire
1. I acknowledge that I have read the attached Participant Information Sheet and Privacy Notice, and I agree to participate in this study.	2. Please tick all of the boxes below to indicate your consent.	3. What benefits do you think are offered by a LinkedIn account?	3b - analysis	4. How confident are you in using LinkedIn for networking?	5. In what ways would you feel comfortable contributing to a closed UoG degree-specific group?	6. Following the LinkedIn teaching session, do you think there will be any change in the amount you use this platform?
Yes	I confirm that I have read and understood the Participant Information Sheet version 2 dated 17/09/2021.,I confirm that I have read and understood the Privacy Notice version 2 dated 17/09/2021.,I have had the opportunity to think about the information and ask questions, and I understand the answers I have been given.,I understand that my participation is voluntary and that I am free to withdraw at…	Ability to easily connect to people who have careers I'm interested in.	Networking	Very confident	Liking/sharing other's posts,Commenting on other's posts,Writing your own posts	Yes, I'll use it more
Yes	I confirm that I have read and understood the Participant Information Sheet version 2 dated 17/09/2021.,I confirm that I have read and understood the Privacy Notice version 2 dated 17/09/2021.,I have had the opportunity to think about the information and ask questions, and I understand the answers I have been given.,I understand that my participation is voluntary and that I am free to withdraw at…	Opportunity to reach out to professionals in an interested subject area and potential for job opportunities and placements at larger or more private companies that do not advertise.	Networking, Jobs, Opportunities	Somewhat confident	Liking/sharing other's posts,Writing your own posts	Yes, I'll use it more
Yes	I confirm that I have read and understood the Participant Information Sheet version 2 dated 17/09/2021.,I confirm that I have read and understood the Privacy Notice version 2 dated 17/09/2021.,I have had the opportunity to think about the information and ask questions, and I understand the answers I have been given.,I understand that my participation is voluntary and that I am free to withdraw at…	Broaden network	Networking	Neutral	Liking/sharing other's posts,Commenting on other's posts,Writing your own posts	Not sure
Yes	I confirm that I have read and understood the Participant Information Sheet version 2 dated 17/09/2021.,I confirm that I have read and understood the Privacy Notice version 2 dated 17/09/2021.,I have had the opportunity to think about the information and ask questions, and I understand the answers I have been given.,I understand that my participation is voluntary and that I am free to withdraw at…	I can now see what other people who studied my course are doing professionally	Information	Somewhat confident	Liking/sharing other's posts,Commenting on other's posts	Yes, I'll use it more
Yes	I confirm that I have read and understood the Participant Information Sheet version 2 dated 17/09/2021.,I confirm that I have read and understood the Privacy Notice version 2 dated 17/09/2021.,I have had the opportunity to think about the information and ask questions, and I understand the answers I have been given.,I understand that my participation is voluntary and that I am free to withdraw at…	Connecting with employers, presenting your experience	Networking, Portfolio	Somewhat confident	Liking/sharing other's posts	Yes, I'll use it more
Yes	I confirm that I have read and understood the Participant Information Sheet version 2 dated 17/09/2021.,I confirm that I have read and understood the Privacy Notice version 2 dated 17/09/2021.,I have had the opportunity to think about the information and ask questions, and I understand the answers I have been given.,I understand that my participation is voluntary and that I am free to withdraw at…	Provide more opportunity for finding jobs and communicate with others	Networking, Jobs	Somewhat confident	Liking/sharing other's posts,Writing your own posts	Yes, I'll use it more
Yes	I confirm that I have read and understood the Participant Information Sheet version 2 dated 17/09/2021.,I confirm that I have read and understood the Privacy Notice version 2 dated 17/09/2021.,I have had the opportunity to think about the information and ask questions, and I understand the answers I have been given.,I understand that my participation is voluntary and that I am free to withdraw at…	Networking and opens you up to many job opportunities	Networking, Jobs, Opportunities	Somewhat confident	Liking/sharing other's posts,Commenting on other's posts,Writing your own posts	Yes, I'll use it more
Yes	I confirm that I have read and understood the Participant Information Sheet version 2 dated 17/09/2021.,I confirm that I have read and understood the Privacy Notice version 2 dated 17/09/2021.,I have had the opportunity to think about the information and ask questions, and I understand the answers I have been given.,I understand that my participation is voluntary and that I am free to withdraw at…	Networking.	Networking	Very confident	Liking/sharing other's posts,Commenting on other's posts,Writing your own posts	Yes, I'll use it more
Yes	I confirm that I have read and understood the Participant Information Sheet version 2 dated 17/09/2021.,I confirm that I have read and understood the Privacy Notice version 2 dated 17/09/2021.,I have had the opportunity to think about the information and ask questions, and I understand the answers I have been given.,I understand that my participation is voluntary and that I am free to withdraw at…	Job applications	Jobs	Somewhat confident	Liking/sharing other's posts,Commenting on other's posts	Yes, I'll use it more
Yes	I confirm that I have read and understood the Participant Information Sheet version 2 dated 17/09/2021.,I confirm that I have read and understood the Privacy Notice version 2 dated 17/09/2021.,I have had the opportunity to think about the information and ask questions, and I understand the answers I have been given.,I understand that my participation is voluntary and that I am free to withdraw at…	More connections	Networking	Somewhat confident	Liking/sharing other's posts	Yes, I'll use it more
Yes	I confirm that I have read and understood the Participant Information Sheet version 2 dated 17/09/2021.,I confirm that I have read and understood the Privacy Notice version 2 dated 17/09/2021.,I have had the opportunity to think about the information and ask questions, and I understand the answers I have been given.,I understand that my participation is voluntary and that I am free to withdraw at…	Making connections with potential volunteer and job opportunities in the future	Networking, Jobs, Opportunities	Somewhat confident	Liking/sharing other's posts	Yes, I'll use it more
Yes	I confirm that I have read and understood the Participant Information Sheet version 2 dated 17/09/2021.,I confirm that I have read and understood the Privacy Notice version 2 dated 17/09/2021.,I have had the opportunity to think about the information and ask questions, and I understand the answers I have been given.,I understand that my participation is voluntary and that I am free to withdraw at…	Job opportunities and networking	Networking, Jobs	Somewhat confident	Liking/sharing other's posts	Yes, I'll use it more
Yes	I confirm that I have read and understood the Participant Information Sheet version 2 dated 17/09/2021.,I confirm that I have read and understood the Privacy Notice version 2 dated 17/09/2021.,I have had the opportunity to think about the information and ask questions, and I understand the answers I have been given.,I understand that my participation is voluntary and that I am free to withdraw at…	Really good for networking and finding jobs	Networking, Jobs	Somewhat confident	Liking/sharing other's posts,Commenting on other's posts,Writing your own posts	Yes, I'll use it more
Yes	I confirm that I have read and understood the Participant Information Sheet version 2 dated 17/09/2021.,I confirm that I have read and understood the Privacy Notice version 2 dated 17/09/2021.,I have had the opportunity to think about the information and ask questions, and I understand the answers I have been given.,I understand that my participation is voluntary and that I am free to withdraw at…	Employability - boosts prospects and skills	Oppotunities, Information	Somewhat confident	Liking/sharing other's posts	Yes, I'll use it more
Yes	I confirm that I have read and understood the Participant Information Sheet version 2 dated 17/09/2021.,I confirm that I have read and understood the Privacy Notice version 2 dated 17/09/2021.,I have had the opportunity to think about the information and ask questions, and I understand the answers I have been given.,I understand that my participation is voluntary and that I am free to withdraw at…	Networking, seeing opportunities, seeing current updates in research and from companies	Networking, Opportunities, Information	Very confident	Liking/sharing other's posts,Commenting on other's posts	Yes, I'll use it more
Yes	I confirm that I have read and understood the Participant Information Sheet version 2 dated 17/09/2021.,I confirm that I have read and understood the Privacy Notice version 2 dated 17/09/2021.,I have had the opportunity to think about the information and ask questions, and I understand the answers I have been given.,I understand that my participation is voluntary and that I am free to withdraw at…	Recruiters seeing your skills and contacting you about jobs, seeing job postings and making new connections	Jobs, Information, Networking, Portfolio	Very confident	Liking/sharing other's posts,Commenting on other's posts,Writing your own posts	Yes, I'll use it more
Yes	I confirm that I have read and understood the Participant Information Sheet version 2 dated 17/09/2021.,I confirm that I have read and understood the Privacy Notice version 2 dated 17/09/2021.,I have had the opportunity to think about the information and ask questions, and I understand the answers I have been given.,I understand that my participation is voluntary and that I am free to withdraw at…	Networking, upskilling courses, opportunity to prepare for events with particular people	LinkedIn learning, Networking, Opportunities	Somewhat confident	Liking/sharing other's posts,Commenting on other's posts,Writing your own posts	Yes, I'll use it more
Yes	I confirm that I have read and understood the Participant Information Sheet version 2 dated 17/09/2021.,I confirm that I have read and understood the Privacy Notice version 2 dated 17/09/2021.,I have had the opportunity to think about the information and ask questions, and I understand the answers I have been given.,I understand that my participation is voluntary and that I am free to withdraw at…	New connections and opportunities	Networking, Opportunities	Somewhat confident	Liking/sharing other's posts,Writing your own posts	Yes, I'll use it more
Yes	I confirm that I have read and understood the Participant Information Sheet version 2 dated 17/09/2021.,I confirm that I have read and understood the Privacy Notice version 2 dated 17/09/2021.,I have had the opportunity to think about the information and ask questions, and I understand the answers I have been given.,I understand that my participation is voluntary and that I am free to withdraw at…	Can keep an eye out on career opportunities, can keep up to date with current science news, keeps you in touch with people in same subject as you, you can connect with people with same interests, can network with potential employers	Information, Opportunities, Networking, Jobs	Very confident	Liking/sharing other's posts,Commenting on other's posts	Yes, I'll use it more
Yes	I confirm that I have read and understood the Participant Information Sheet version 2 dated 17/09/2021.,I confirm that I have read and understood the Privacy Notice version 2 dated 17/09/2021.,I have had the opportunity to think about the information and ask questions, and I understand the answers I have been given.,I understand that my participation is voluntary and that I am free to withdraw at…			Somewhat confident	Liking/sharing other's posts,Commenting on other's posts,Writing your own posts	Yes, I'll use it more
Yes	I confirm that I have read and understood the Participant Information Sheet version 2 dated 17/09/2021.,I confirm that I have read and understood the Privacy Notice version 2 dated 17/09/2021.,I have had the opportunity to think about the information and ask questions, and I understand the answers I have been given.,I understand that my participation is voluntary and that I am free to withdraw at…			Neutral	Liking/sharing other's posts	Yes, I'll use it more
Yes	I confirm that I have read and understood the Participant Information Sheet version 2 dated 17/09/2021.,I confirm that I have read and understood the Privacy Notice version 2 dated 17/09/2021.,I have had the opportunity to think about the information and ask questions, and I understand the answers I have been given.,I understand that my participation is voluntary and that I am free to withdraw at…	Connections, seeing what’s out there	Networking, Information	Neutral	Liking/sharing other's posts,Commenting on other's posts	Yes, I'll use it more
Yes	I confirm that I have read and understood the Participant Information Sheet version 2 dated 17/09/2021.,I confirm that I have read and understood the Privacy Notice version 2 dated 17/09/2021.,I have had the opportunity to think about the information and ask questions, and I understand the answers I have been given.,I understand that my participation is voluntary and that I am free to withdraw at…	Everyone is on it, large access to contacts.	Networking	Somewhat confident	Liking/sharing other's posts	Not sure
Yes	I confirm that I have read and understood the Participant Information Sheet version 2 dated 17/09/2021.,I confirm that I have read and understood the Privacy Notice version 2 dated 17/09/2021.,I have had the opportunity to think about the information and ask questions, and I understand the answers I have been given.,I understand that my participation is voluntary and that I am free to withdraw at…	Networking Future career prospects	Networking, Jobs	Somewhat confident	Liking/sharing other's posts,Commenting on other's posts,Writing your own posts	Yes, I'll use it more
Yes	I confirm that I have read and understood the Participant Information Sheet version 2 dated 17/09/2021.,I confirm that I have read and understood the Privacy Notice version 2 dated 17/09/2021.,I have had the opportunity to think about the information and ask questions, and I understand the answers I have been given.,I understand that my participation is voluntary and that I am free to withdraw at…	I don't like LinkedIn, and I don't want to use it as it goes against what I value. I might use it for more information gathering, but not for interaction as I don't like the social media style it has.	Information	Very not confident	Other	Not sure
